# Supplementary material for: Correlations between Molecular Alterations, Histopathological Characteristics, and Poor Prognosis in Esophageal Adenocarcinoma
Source: Cancers (Basel). 2023 Feb 23;15(5):1408. doi: 10.3390/cancers15051408 (PMC10000513; doi:10.3390/cancers15051408)
Supplement: Supplementary file 1 [file cancers-15-01408-s001.zip]

Archive with 1 entries (1 files):
- cancers-2191970-supplementary.pdf
